# Supplementary material for: Data on dose-dependent cytotoxicity of rotenone and neuroprotection conferred by Yashtimadhu (Glycyrrhiza glabra L.) in an in vitro Parkinson's disease model
Source: Data Brief. 2021 Nov 6;39:107535. doi: 10.1016/j.dib.2021.107535 (PMC8601963; doi:10.1016/j.dib.2021.107535)
Supplement: Supplementary file 1 [file mmc1.zip]

Archive with 15 entries (15 files):
- FCS_RY/Differentiated_Control_1.FCS
- FCS_RY/Differentiated_Control_2.FCS
- FCS_RY/Differentiated_control_3.FCS
- FCS_RY/Rotenone_1.FCS
- FCS_RY/Rotenone_2.FCS
- FCS_RY/Rotenone_3.FCS
- FCS_RY/Rotenone+Yashtimadhu_1.FCS
- FCS_RY/Rotenone+Yashtimadhu_2.FCS
- FCS_RY/Rotenone+Yashtimadhu_3.FCS
- FCS_RY/Undifferentiated_control_1.FCS
- FCS_RY/Undifferentiated_control_2.FCS
- FCS_RY/Undifferentiated_control_3.FCS
- FCS_RY/Yashtimadhu_1.FCS
- FCS_RY/Yashtimadhu_2.FCS
- FCS_RY/Yashtimadhu_3.FCS
